# Supplementary material for: Genome-Wide Identification and Expression Analysis of Members in the YT521-B Homology Domain-Containing RNA Binding Protein Family in Ginkgo biloba
Source: Plants (Basel). 2024 Dec 23;13(24):3589. doi: 10.3390/plants13243589 (PMC11679001; doi:10.3390/plants13243589)
Supplement: Supplementary file 1 [file plants-13-03589-s001.zip]

Archive with 1 entries (1 files):
- plants-3311879-supplementary.pdf
